# Supplementary material for: Sex-Specific Fifteen-Year Alcohol Consumption Trajectories and Their Association with Cardiovascular Events and Mortality: The Framingham Heart Study
Source: Nutrients. 2026 Mar 5;18(5):849. doi: 10.3390/nu18050849 (PMC12986612; doi:10.3390/nu18050849)
Supplement: Supplementary file 1 [file nutrients-18-00849-s001.zip]

Archive with 4 entries (4 files):
- Exam11.6_consent_eng.pdf
- H-41461_transomics_alcohol_updated.pdf
- Original-Cohort-Exam-29.pdf
- revised_Supplemental_022426.pdf
